# Supplementary material for: Reference Gene Selection for Gene Expression Analyses in Mouse Models of Acute Lung Injury
Source: Int J Mol Sci. 2021 Jul 22;22(15):7853. doi: 10.3390/ijms22157853 (PMC8346155; doi:10.3390/ijms22157853)
Supplement: Supplementary file 1 [file ijms-22-07853-s001.zip]

Archive with 1 entries (1 files):
- ijms-1230843-Supplementary_IJMS_Revision-new.pdf
